# Supplementary material for: Linking Intrinsic Filler Properties to Gas Separation Performance in Polyimide-Based Mixed-Matrix Membranes
Source: Polymers (Basel). 2026 Jul 1;18(13):1645. doi: 10.3390/polym18131645 (PMC13363900; doi:10.3390/polym18131645)
Supplement: Supplementary file 1 [file polymers-18-01645-s001.zip]

Archive with 1 entries (1 files):
- polymers-4395486-supplementary.pdf
